# Supplementary material for: A Behavioral Measure of Costly Helping: Replicating and Extending the Association with Callous Unemotional Traits in Male Adolescents
Source: PLoS One. 2016 Mar 15;11(3):e0151678. doi: 10.1371/journal.pone.0151678 (PMC4792436; doi:10.1371/journal.pone.0151678)
Supplement: S3 Table — First column shows the “You” number. Second column shows the “Red Cross” number. Third column indicates trial type. ACT = Active Trials, where you will get some money (in cents) but the Red Cross donation will go down (indicate by negative number in the second column). INACT = Calculation Trials where you must determine “Is the You Number Bigger?”. ATT.YES = Logically-Accept Trials, where the subject will get money but the Red Cross donation will not be reduced. ATT.NO = Logically-Reject Trials, where both the subject and the Red Cross will lose money. (XLSX) [file pone.0151678.s004.xlsx]

## Sheet: Sheet1
2	-4	ACT
32	64	INACT
32	-8	ACT
4	8	INACT
2	-64	ACT
8	-2	ACT
64	4	INACT
8	32	INACT
16	-64	ACT
2	64	INACT
16	2	INACT
4	-16	ACT
8	0	ATT.YES
64	-16	ACT
2	8	INACT
64	-2	ACT
2	32	INACT
16	-16	ACT
16	8	INACT
8	-64	ACT
2	-8	ACT
-2	-32	ATT.NO
64	32	INACT
4	16	INACT
64	-64	ACT
8	2	INACT
4	-4	ACT
8	64	INACT
64	-4	ACT
32	4	INACT
32	0	ATT.YES
64	16	INACT
4	-64	ACT
4	64	INACT
8	-16	ACT
8	4	INACT
64	-32	ACT
16	-4	ACT
32	16	INACT
2	-32	ACT
16	-2	ACT
16	64	INACT
32	-64	ACT
2	-2	ACT
-2	-8	ATT.NO
4	32	INACT
32	-32	ACT
32	8	INACT
16	-32	ACT
64	-8	ACT
64	2	INACT
8	-4	ACT
32	-2	ACT
16	32	INACT
32	-16	ACT
8	16	INACT
2	0	ATT.YES
32	2	INACT
4	-32	ACT
16	-8	ACT
8	-32	ACT
16	4	INACT
2	-16	ACT
8	-8	ACT
64	8	INACT
32	-4	ACT
4	2	INACT
4	-8	ACT
2	4	INACT
-2	-2	ATT.NO
4	-2	ACT
2	16	INACT
2	-4	ACT
32	64	INACT
32	-8	ACT
4	8	INACT
2	-64	ACT
8	-2	ACT
64	4	INACT
8	32	INACT
16	-64	ACT
2	64	INACT
16	2	INACT
4	-16	ACT
8	0	ATT.YES
64	-16	ACT
2	8	INACT
64	-2	ACT
2	32	INACT
16	-16	ACT
16	8	INACT
8	-64	ACT
2	-8	ACT
-2	-32	ATT.NO
64	32	INACT
4	16	INACT
64	-64	ACT
8	2	INACT
4	-4	ACT
8	64	INACT
64	-4	ACT
32	4	INACT
32	0	ATT.YES
64	16	INACT
4	-64	ACT
4	64	INACT
8	-16	ACT
8	4	INACT
64	-32	ACT
16	-4	ACT
32	16	INACT
2	-32	ACT
16	-2	ACT
16	64	INACT
32	-64	ACT
2	-2	ACT
-2	-8	ATT.NO
4	32	INACT
32	-32	ACT
32	8	INACT
16	-32	ACT
64	-8	ACT
64	2	INACT
8	-4	ACT
32	-2	ACT
16	32	INACT
32	-16	ACT
8	16	INACT
2	0	ATT.YES
32	2	INACT
4	-32	ACT
16	-8	ACT
8	-32	ACT
16	4	INACT
2	-16	ACT
8	-8	ACT
64	8	INACT
32	-4	ACT
4	2	INACT
4	-8	ACT
2	4	INACT
-2	-2	ATT.NO
4	-2	ACT
2	16	INACT
